# Supplementary material for: Uncovering Lasonolide A Biosynthesis Using Genome-Resolved Metagenomics
Source: mBio. 2022 Sep 20;13(5):e01524-22. doi: 10.1128/mbio.01524-22 (PMC9600693; doi:10.1128/mbio.01524-22)
Supplement: TABLE S4 [file mbio.01524-22-s0010.xlsx]

## Sheet: A
Sheet A. Non-pseudogenes annotated as Eukaryotic like proteins
Forcepia_v1 “Ca. T. lasonolidus” gene ID	Forcepia_2 “Ca. T. lasonolidus” gene ID	Proposed function
M2R45_00364, M2R45_00583, M2R45_02523	M2R46_00589, M2R46_01255, M2R46_01992	Ankyrin repeats
M2R45_00580, M2R45_00643, M2R45_01727, M2R45_01856, M2R45_01892, M2R45_01918, M2R45_01919, M2R45_01920, M2R45_02485, M2R45_02547, M2R45_02549, M2R45_02550, M2R45_02551, M2R45_02552, M2R45_03052, M2R45_04655	M2R46_00988, M2R46_01180, M2R46_01259, M2R46_01962, M2R46_01963, M2R46_01964, M2R46_01965, M2R46_01967, M2R46_02197, M2R46_03315, M2R46_03398, M2R46_03434, M2R46_03961, M2R46_03962, M2R46_03963, M2R46_04900	Leucine-rich repeat
M2R45_00328, M2R45_00493, M2R45_00494, M2R45_01521, M2R45_02001, M2R45_02157, M2R45_02361, M2R45_02583, M2R45_02592, M2R45_02666, M2R45_02677, M2R45_02785, M2R45_03427, M2R45_03473, M2R45_03525, M2R45_03946, M2R45_03974, M2R45_04356, M2R45_04359, M2R45_04734, M2R45_05357	M2R46_00624, M2R46_01065, M2R46_01345, M2R46_01346, M2R46_01451, M2R46_01761, M2R46_01772, M2R46_02057, M2R46_02544, M2R46_02638, M2R46_03248, M2R46_03498, M2R46_03666, M2R46_03808, M2R46_03811, M2R46_04081, M2R46_04150, M2R46_04197, M2R46_04427, M2R46_05443, M2R46_05541	Pyrrolo-quinoline quinone
M2R45_02353	-	SEL-1 repeat
M2R45_00839, M2R45_00963, M2R45_00994, M2R45_00995, M2R45_00996, M2R45_00997, M2R45_03026, M2R45_03620	M2R46_00767, M2R46_01823, M2R46_01824, M2R46_01825, M2R46_01826, M2R46_02355, M2R46_02631, M2R46_03289, M2R46_04638	Tetratricopeptide and SEL-1 repeat
M2R45_00098, M2R45_00104, M2R45_00289, M2R45_00292, M2R45_00557, M2R45_00652, M2R45_00689, M2R45_00713, M2R45_00889, M2R45_00964, M2R45_01754, M2R45_01775, M2R45_02011, M2R45_02110, M2R45_02282, M2R45_02496, M2R45_02581, M2R45_02857, M2R45_02880, M2R45_03070, M2R45_03418, M2R45_03651, M2R45_03742, M2R45_03902, M2R45_04173, M2R45_04223, M2R45_04240, M2R45_04296, M2R45_04497, M2R45_05080, M2R45_052…	M2R46_00142, M2R46_00148, M2R46_00312, M2R46_00343, M2R46_00367, M2R46_00395, M2R46_00428, M2R46_00659, M2R46_00662, M2R46_00734, M2R46_01000, M2R46_01207, M2R46_01281, M2R46_01549, M2R46_02127, M2R46_02150, M2R46_02188, M2R46_02281, M2R46_02356, M2R46_02386, M2R46_02457, M2R46_02554, M2R46_03182, M2R46_03614, M2R46_04072, M2R46_04199, M2R46_04306, M2R46_04688, M2R46_04793, M2R46_04910, M2R46_049…	Tetratricopeptide repeat
M2R45_00086, M2R45_03860, M2R45_04322, M2R45_05446	M2R46_00161, M2R46_03559, M2R46_04990, M2R46_05165, M2R46_05544	WD40

## Sheet: B
Sheet B. Genes forming the PV BMC cluster
Forcepia_v1 gene ID	Forcepia_v2 gene ID	Proposed function
M2R45_02631	M2R46_01726	DeoR transcriptional regulator
M2R45_02632	M2R46_01727	Phosphate propanoyltransferase
M2R45_02633	M2R46_01728	BMC-H
M2R45_02634	M2R46_01729	DNA methyltransferase
M2R45_02635	M2R46_01730	PVUII Endonuclease, subunit A
M2R45_02636	M2R46_01731	BMC-H
M2R45_02637	M2R46_01732	Acetate kinase
M2R45_02638	M2R46_01733	BMC-H
M2R45_02639	M2R46_01734	BMC-P
M2R45_02640	M2R46_01735	Aldehyde Dehydrogenase
M2R45_02641	M2R46_01736	BMC-P
M2R45_02642	M2R46_01737	BMC-P
M2R45_02643	M2R46_01738	Aldolase class II
M2R45_02644	M2R46_01739	L-lactate dehydrogenase

## Sheet: C
Sheet C. Non-pseudogenes annotated by dbCAN2
Abbreviations: GH, Glycoside hydrolase; CBM, Carbohydrate binding module; GT, Glycoside Transferase; CE, Carbohydrate esterases; PL, Polysaccharide lyase
Forcepia_v1 “Ca. T. lasonolidus” gene ID	Forcepia_2 “Ca. T. lasonolidus” gene ID	Proposed function
M2R45_00392	M2R46_00560	CBM or CE
M2R45_03364	M2R46_04475	CBM16
M2R45_04106, M2R45_02382, M2R45_03053	M2R46_04846, M2R46_02659, M2R46_03316	CBM38
M2R45_04570, M2R45_00794, M2R45_02909	M2R46_05099, M2R46_00813, M2R46_03110	CBM47
M2R45_01778	M2R46_03611	CBM51
M2R45_00957, M2R45_00599	M2R46_02349, M2R46_05570	CBM67
M2R45_02275	M2R46_01657	CE0 or CE1
M2R45_02388	M2R46_02665	CE11
M2R45_04572	M2R46_05101	CE19
M2R45_03218, M2R45_02397	M2R46_01651, M2R46_04147	CE9
M2R45_02649, M2R45_03126, M2R45_01157, M2R45_03508	M2R46_00907, M2R46_01744, M2R46_03028, M2R46_03648	GH0
M2R45_03878	M2R46_00289	GH13
M2R45_03458	M2R46_03468	GH13 + GH133
M2R45_03590	M2R46_02502	GH13 and CBM48
M2R45_02263	M2R46_01669	GH171
M2R45_01476	M2R46_01110	GH32 and CBM38
M2R45_02066, M2R45_03352	M2R46_01593, M2R46_04486	GH33
M2R45_00813	M2R46_00793	GH42
M2R45_00791	M2R46_00816	GH88
M2R45_00925	M2R46_02318	GT2
M2R45_00153	M2R46_00092	GT28
M2R45_01286	M2R46_02889	GT30
M2R45_02186	M2R46_01479	GT35
M2R45_04137, M2R45_00202, M2R45_01819, M2R45_03423	M2R46_05435, M2R46_00044, M2R46_03570, M2R46_04077	GT4
M2R45_02482	M2R46_00985	GT5
M2R45_01818	M2R46_03571	PL12
